# Supplementary material for: Workflow to Investigate Subtle Differences in Wine Volatile Metabolome Induced by Different Root Systems and Irrigation Regimes
Source: Molecules. 2021 Oct 3;26(19):6010. doi: 10.3390/molecules26196010 (PMC8512433; doi:10.3390/molecules26196010)
Supplement: Supplementary file 1 [file molecules-26-06010-s001.zip]

Archive with 1 entries (1 files):
- molecules-1387040-supplementary.xlsx
